# Supplementary material for: Population Pharmacokinetics of Colistin Methanesulfonate Sodium and Colistin in Critically Ill Patients: A Systematic Review
Source: Pharmaceuticals (Basel). 2021 Sep 6;14(9):903. doi: 10.3390/ph14090903 (PMC8472798; doi:10.3390/ph14090903)
Supplement: Supplementary file 1 [file pharmaceuticals-14-00903-s001.zip]

Archive with 1 entries (1 files):
- pharmaceuticals-1333649-supplementary.pdf
